# Supplementary material for: Design of a Planner-Based Intervention to Facilitate Diet Behaviour Change in Type 2 Diabetes
Source: Sensors (Basel). 2022 Apr 6;22(7):2795. doi: 10.3390/s22072795 (PMC9002653; doi:10.3390/s22072795)
Supplement: Supplementary file 1 [file sensors-22-02795-s001.zip]

Archive with 1 entries (1 files):
- sensors-1605432-supplementary.pdf
